# Supplementary material for: A Visual Discrimination of Existing States of Virus Capsid Protein by a Giant Molybdate Cluster
Source: Nanomaterials (Basel). 2022 Feb 22;12(5):736. doi: 10.3390/nano12050736 (PMC8911902; doi:10.3390/nano12050736)
Supplement: Supplementary file 1 [file nanomaterials-12-00736-s001.zip]

Archive with 1 entries (1 files):
- nanomaterials-1576667-supplementary.pdf
